# Supplementary material for: Usefulness of the Novel Snare-over-the-Guidewire Method for Transpapillary Plastic Stent Replacement (with Video)
Source: J Clin Med. 2021 Jun 28;10(13):2858. doi: 10.3390/jcm10132858 (PMC8268235; doi:10.3390/jcm10132858)
Supplement: Supplementary file 1 [file jcm-10-02858-s001.zip]

Archive with 1 entries (1 files):
- jcm-1272142-SI.pdf
